# Supplementary material for: New Emerging Therapies Targeting PI3K/AKT/mTOR/PTEN Pathway in Hormonal Receptor-Positive and HER2-Negative Breast Cancer—Current State and Molecular Pathology Perspective
Source: Cancers (Basel). 2024 Dec 24;17(1):16. doi: 10.3390/cancers17010016 (PMC11718791; doi:10.3390/cancers17010016)
Supplement: Supplementary file 1 [file cancers-17-00016-s001.zip]

Archive with 1 entries (1 files):
- cancers-3333162-supplementary.pdf
